# Supplementary material for: Should the Start of Immunosuppressive Treatment for COVID-19 Rely upon the Degree of Inflammation or the Time from Onset?
Source: Medicina (Kaunas). 2025 Jan 27;61(2):233. doi: 10.3390/medicina61020233 (PMC11857332; doi:10.3390/medicina61020233)
Supplement: Supplementary file 1 [file medicina-61-00233-s001.zip]

Archive with 1 entries (1 files):
- medicina-3409529-supplementary.pdf
